# Supplementary material for: Double-helix optical point spread function enables real-time mesoscopic 3D functional microangiography in the living mouse brain and skull
Source: Nat Commun. 2026 Apr 13;17:5167. doi: 10.1038/s41467-026-71746-9 (PMC13249855; doi:10.1038/s41467-026-71746-9)
Supplement: Supplementary file 9 — Source Data [file 41467_2026_71746_MOESM9_ESM.xlsx]

## Sheet: Fig. 1c
Intensity Before	Intensity After
0.268841	0.979638
0.286494	0.971885
0.285363	0.971329
0.28023	0.990168
0.288093	0.915326
0.29105	0.935942
0.293857	0.93025
0.2766	0.895541
0.293991	0.957025
0.291874	0.931005
0.30106	0.953159
0.290979	0.900154
0.297349	0.919249
0.285559	0.898424
0.295777	0.956722
0.294769	0.938118
0.309807	0.969203
0.304511	0.943476
0.31276	0.967026
0.306537	0.940032
0.312819	0.969374
0.306426	0.936586
0.308303	0.968898
0.301063	0.944484
0.293884	0.954069
0.289127	0.920057
0.293669	0.906741
0.297865	0.930418
0.300827	0.959097
0.291029	0.928047
0.291351	0.94377
0.28262	0.921165
0.293733	0.945961
0.28846	0.948993
0.278898	0.937119
0.275986	0.989625
0.283426	0.977475
0.284684	0.921671
0.274679	1

## Sheet: Fig. 1e
w/o DHPM intensity	w/ DHPM intensity
0.594304	0.365354
0.608836	0.362378
0.634712	0.360341
0.676583	0.397239
0.789771	0.446321
0.902237	0.497681
1.09527	0.581401
1.18573	0.631301
1.17673	0.636513
1.20798	0.648481
0.982385	0.53524
0.845019	0.494856
0.729168	0.412624
0.625484	0.370842
0.540051	0.346187
0.500144	0.338141
0.507451	0.348837
0.684009	0.398764
0.664581	0.376785
0.645564	0.372612
0.724584	0.400402
0.823054	0.447428
0.976694	0.516555
1.10335	0.586331
1.23241	0.640975
1.13605	0.599504
1.1255	0.601196
1.10421	0.604885
0.945644	0.513068
0.804968	0.454256
0.65975	0.385342
0.600975	0.364435
0.52531	0.333724
0.519387	0.350448
0.724555	0.39892
0.667627	0.393032
0.724053	0.405795
0.783948	0.421797
0.850133	0.457692
0.951558	0.503912
1.07603	0.566588
1.1241	0.577867
1.1535	0.589062
1.18786	0.625724
1.05572	0.558863
0.992143	0.548377
0.850071	0.463865
0.683686	0.393799
0.597572	0.360273
0.584359	0.373271
0.580732	0.369462
0.757107	0.428901
0.735009	0.404433
0.706603	0.39616
0.881778	0.465891
0.901609	0.489988
1.01409	0.515294
1.14447	0.583537
1.22908	0.63137
1.17596	0.617166
1.2353	0.642885
1.19557	0.618867
1.05121	0.568499
0.868532	0.475497
0.76035	0.431197
0.660552	0.385286
0.591347	0.363273
0.579464	0.380243
0.822334	0.459025
0.823076	0.443384
0.881353	0.458196
0.878704	0.473127
0.950659	0.500179
0.983173	0.508086
1.09575	0.555285
1.16969	0.580112
1.14301	0.574586
1.16871	0.594078
1.24546	0.635055
1.11503	0.57744
0.998859	0.540531
0.845029	0.461424
0.686351	0.404047
0.630456	0.374675
0.569377	0.356284
0.880072	0.488415
0.926395	0.494078
0.8876	0.465999
1.00091	0.521711
0.962226	0.507382
1.13071	0.565541
1.00863	0.511337
1.28901	0.646331
1.18344	0.600925
1.21879	0.608828
1.20226	0.614045
1.09669	0.571857
1.0631	0.559654
0.907739	0.492167
0.771964	0.436362
0.572187	0.352418
0.630538	0.365157
0.885549	0.478064
0.997475	0.53065
0.944681	0.495195
0.986161	0.512823
1.05138	0.542915
1.07763	0.546598
1.11315	0.561112
1.08041	0.541762
1.21279	0.612514
1.21961	0.613432
1.22681	0.627741
1.08499	0.570277
1.11504	0.591419
0.937283	0.509013
0.774879	0.440751
0.644908	0.380745
0.576407	0.352147
1.04735	0.555246
0.997451	0.525387
1.06733	0.552477
1.05481	0.544571
1.19538	0.605001
1.13066	0.562522
1.14933	0.569245
1.34843	0.651592
1.20315	0.596474
1.36574	0.680484
1.22324	0.612708
1.11428	0.58275
1.00775	0.536633
0.957365	0.518455
0.833865	0.463199
0.69486	0.396369
0.613004	0.377969
1.04459	0.548653
1.02471	0.552088
1.04166	0.537873
1.15055	0.57865
1.0577	0.54985
1.20528	0.611108
1.40476	0.679688
1.33844	0.667478
2.7113	1.39886
1.28413	0.652474
1.24523	0.621223
1.13206	0.598683
1.04552	0.563722
0.970686	0.512195
0.77441	0.426214
0.705081	0.401312
0.681073	0.407788
1.01325	0.538256
1.03006	0.549863
1.06879	0.556979
1.09612	0.574884
1.17276	0.60812
1.38202	0.68662
1.46099	0.706565
1.38803	0.684309
1.40321	0.691852
1.24177	0.623017
1.23471	0.636357
1.11717	0.572911
1.06995	0.549791
0.965222	0.506522
0.837225	0.464817
0.73038	0.418952
0.693033	0.404978
1.02054	0.544388
1.03211	0.549289
1.07025	0.55449
1.15325	0.59393
1.22947	0.610854
1.35478	0.682411
1.43366	0.704921
1.57966	0.765256
1.5036	0.735798
1.25563	0.621659
1.26975	0.646014
1.23498	0.63974
1.07366	0.547548
0.955596	0.526736
0.887012	0.47668
0.790614	0.439301
0.773337	0.459508
1.01968	0.556435
1.10109	0.582174
1.02244	0.542591
1.16656	0.613643
1.11735	0.570524
1.2486	0.637917
1.40501	0.712035
1.40777	0.699667
1.44412	0.730546
1.3187	0.663735
1.19423	0.624906
1.22035	0.640072
1.10236	0.59522
1.01725	0.559463
0.944849	0.530559
0.947559	0.533183
0.879505	0.51335
0.979404	0.534168
1.0024	0.53094
1.04267	0.550246
1.07018	0.563725
1.18476	0.604756
1.28621	0.660571
1.28718	0.659012
1.34988	0.681914
1.36241	0.688795
1.27469	0.653018
1.23251	0.627907
1.15508	0.603673
1.22581	0.643215
1.12419	0.613211
1.0042	0.550394
0.993319	0.566345
0.921605	0.539735
1.00401	0.549289
1.03091	0.557152
1.01383	0.538728
1.05588	0.560989
1.09512	0.584082
1.13925	0.597298
1.21183	0.628161
1.18811	0.612673
1.05329	0.557829
1.20122	0.627847
1.09763	0.585366
1.0803	0.585066
1.13841	0.615169
1.06669	0.583571
1.05797	0.595605
1.00209	0.587819
0.947605	0.574306
0.914183	0.507329
0.976205	0.527779
0.986182	0.526318
1.0299	0.554216
1.0791	0.562043
1.00132	0.523827
1.01025	0.528334
1.09488	0.572208
0.989003	0.529375
1.02576	0.550712
1.07314	0.581522
1.10677	0.594052
1.08115	0.597795
1.08453	0.604634
1.02791	0.58632
1.03884	0.610642
0.979424	0.600897
0.800096	0.455785
0.903237	0.504137
0.89932	0.499978
0.946859	0.528446
0.944251	0.522119
0.925788	0.511529
0.966392	0.533277
0.860252	0.467299
0.857405	0.48791
0.884355	0.497564
0.895664	0.48605
0.917387	0.516569
0.970074	0.547879
0.974911	0.559171
0.869535	0.520104
0.977259	0.598969
0.880916	0.565773
0.895952	0.489403
0.89391	0.477962
0.856474	0.464754
0.730949	0.445234
0.831954	0.481155
0.838947	0.487889
0.929369	0.503073
0.864977	0.480654
0.798082	0.454382
0.756991	0.42196
0.83191	0.482674
0.944606	0.537556
0.846654	0.496
0.86035	0.51984
0.906522	0.560362
0.93763	0.59872
0.898619	0.587205

## Sheet: Fig. 1g
Lateral displacement	intensity
1.925	0.003348
3.85	0.000134
5.775	0
7.7	2.02e-05
9.625	0.002655
11.55	0.006541
13.475	0.014589
15.4	0.030533
17.325	0.063872
19.25	0.116693
21.175	0.275443
23.1	0.552647
25.025	0.881858
26.95	1
28.875	0.863643
30.8	0.575319
32.725	0.318577
34.65	0.125282
36.575	0.051222
38.5	0.018171
40.425	0.002773
42.35	0
44.275	0.001299
46.2	0.004347
48.125	0.007217
50.05	0.003599
51.975	0.000526
53.9	0
55.825	0
57.75	0
59.675	0.000449
61.6	0.002024

## Sheet: Fig. 1h
RBC	FWHM (μm)
1	10.623
2	9.12815
3	9.12815
4	11.9169
5	8.23159
6	8.4548
7	6.92965
8	7.17057
9	8.65905
10	8.81168
11	9.69439
12	10.4441
13	9.29671
14	9.76658
15	7.17057
16	10.5234
17	8.14504
18	8.14504
19	9.06028
20	10.3616
21	7.73552
22	6.82183
23	6.46909
24	6.52174
25	7.06566
26	9.44646
27	8.8604
28	9.04336
29	8.25088
30	6.46909

## Sheet: Fig. 1i
Depth (μm)	Angle (degree)
25	-17.2161
50	-24.121
75	-28.355
100	-31.6608
125	-35.5377
150	-39.6991
175	-45
200	-48.0128
225	-53.4711
250	-58.4486
275	-64.204
300	-68.8387
325	-73.4652
350	-78.8571
375	-84.9575
400	-89.1575
425	-94.2054
450	-99.3236
475	-104.237
500	-109.486
525	-113.962
550	-118.413
575	-121.827
600	-127.367
625	-130.872
650	-134.409
675	-139.574
700	-141.981
25	-19.3978
50	-23.0968
75	-28.3008
100	-32.3474
125	-36.3844
150	-40.8724
175	-45
200	-49.7636
225	-53.9726
250	-58.8912
275	-64.5731
300	-69.444
325	-73.706
350	-79.0193
375	-84.9575
400	-89.1575
425	-93.3178
450	-99.1888
475	-103.431
500	-108.699
525	-113.199
550	-116.94
575	-122.989
600	-125.34
625	-131.424
650	-135
675	-139.214
700	-143.973
25	-20.1126
50	-24.121
75	-29.3578
100	-33.6901
125	-37.6656
150	-40.9555
175	-45.5787
200	-50.3009
225	-53.7905
250	-59.7436
275	-64.5367
300	-68.9625
325	-74.1676
350	-80.1342
375	-84.2894
400	-89.1815
425	-94.1446
450	-98.9306
475	-103.241
500	-106.858
525	-112.426
550	-116.94
575	-121.109
600	-125.34
625	-129.588
650	-135.603
675	-139.865
700	-142.275
25	-19.9164
50	-25.1593
75	-29.7449
100	-34.3461
125	-38.1572
150	-43.2986
175	-47.2906
200	-51.3402
225	-56.0826
250	-60.1541
275	-64.8852
300	-70.7873
325	-74.389
350	-80.1342
375	-85.1009
400	-89.1815
425	-94.0856
450	-98.2463
475	-102.44
500	-107.65
525	-112.109
550	-117.681
575	-122.276
600	-127.208
625	-130.786
650	-137.291
675	-141.34
700	-143.616
25	-22.0872
50	-25.4976
75	-30.8277
100	-35.4457
125	-39.2894
150	-43.2986
175	-47.8341
200	-52.4809
225	-56.5346
250	-61.645
275	-65.9558
300	-71.3126
325	-75.3791
350	-80.2724
375	-85.1696
400	-89.1931
425	-94.0283
450	-98.1301
475	-103.055
500	-108.178
525	-112.874
550	-116.94
575	-122.535
600	-127.875
625	-131.424
650	-135.603
675	-138.652
700	-142.958
25	-22.3801
50	-26.9166
75	-31.2392
100	-35.9097
125	-41.0353
150	-44.4327
175	-48.9647
200	-54.0903
225	-57.6526
250	-62.354
275	-67.0113
300	-72.3156
325	-75.774
350	-81.3136
375	-85.2364
400	-90
425	-93.9725
450	-99.5931
475	-103.241
500	-107.403
525	-112.557
550	-117.3
575	-120.256
600	-125.34
625	-130.236
650	-134.397
675	-139.128
700	-144.273
25	-22.249
50	-27.9795
75	-32.3474
100	-37.6656
125	-42.1659
150	-45.5673
175	-50.5993
200	-55.204
225	-59.1723
250	-63.4349
275	-68.344
300	-73.3008
325	-77.4712
350	-81.4309
375	-85.3645
400	-90
425	-93.9725
450	-98.0171
475	-102.7
500	-106.164
525	-111.501
550	-115.844
575	-118.413
600	-122.005
625	-128.395
650	-133.755
675	-139.667
700	-141.981
25	-25.1148
50	-29.1343
75	-34.1359
100	-38.6598
125	-42.7094
150	-47.8341
175	-51.8428
200	-56.3099
225	-60.2551
250	-64.8407
275	-69.353
300	-74.268
325	-77.4712
350	-82.3039
375	-86.9059
400	-90
425	-94.6355
450	-99.335
475	-101.929
500	-106.164
525	-110.925
550	-115.844
575	-119.134
600	-123.917
625	-128.019
650	-133.264
675	-136.771
700	-141.216
25	-28.0245
50	-32.0926
75	-37.5191
100	-41.4965
125	-45
150	-49.5739
175	-54.0903
200	-58.0791
225	-62.0205
250	-66.5953
275	-72.0506
300	-76.1486
325	-80.0362
350	-84.6678
375	-88.4926
400	-92.2906
425	-96.1702
450	-100.098
475	-103.285
500	-107.447
525	-111.949
550	-115.844
575	-119.846
600	-125.059
625	-129.174
650	-134.421
675	-139.485
700	-142.334
25	-27.3239
50	-32.9885
75	-37.875
100	-42.6141
125	-47.3373
150	-51.3402
175	-56.0826
200	-60.5546
225	-64.5024
250	-69.353
275	-73.5231
300	-77.7995
325	-81.6561
350	-85.486
375	-89.2559
400	-93.0128
425	-96.8428
450	-101.611
475	-104.036
500	-109.398
525	-113.405
550	-116.565
575	-120.548
600	-123.917
625	-129.289
650	-133.831
675	-138.366
700	-140.711
25	-17.4472
50	-21.656
75	-25.8444
100	-30.9638
125	-34.3803
150	-39.5881
175	-43.1913
200	-48.6522
225	-52.9575
250	-57.9946
275	-63.4349
300	-68.3556
325	-73.706
350	-79.0193
375	-84.1226
400	-88.3397
425	-94.0856
450	-98.2463
475	-103.055
500	-107.162
525	-112.557
550	-118.025
575	-121.661
600	-127.519
625	-130.333
650	-135.579
675	-139.044
700	-141.981
25	-17.9494
50	-23.0968
75	-27.2768
100	-32.3474
125	-35.0594
150	-39.6991
175	-45
200	-48.5763
225	-53.2971
250	-58.1726
275	-63.8119
300	-68.3556
325	-73.1416
350	-79.177
375	-84.2894
400	-88.3634
425	-92.4195
450	-98.1301
475	-102.44
500	-107.403
525	-112.109
550	-118.74
575	-122.784
600	-125.538
625	-130.872
650	-136.169
675	-139.667
700	-143.297
25	-18.9246
50	-23.4047
75	-26.5651
100	-32.3474
125	-36.3844
150	-40.4261
175	-45
200	-49.6669
225	-53.2971
250	-59.3227
275	-64.179
300	-68.9625
325	-74.1676
350	-78.3664
375	-83.4802
400	-88.3865
425	-93.2245
450	-98.1301
475	-102.44
500	-107.403
525	-112.557
550	-117.3
575	-122.093
600	-125.538
625	-129.699
650	-134.409
675	-138.576
700	-141.47
25	-18.9246
50	-24.121
75	-27.646
100	-32.7843
125	-36.3844
150	-42.1087
175	-45.5787
200	-50.1944
225	-54.9406
250	-59.0362
275	-63.7999
300	-70.0169
325	-73.6105
350	-79.3302
375	-83.5713
400	-88.3865
425	-93.2245
450	-98.1301
475	-102.265
500	-105.832
525	-112.557
550	-117.3
575	-121.39
600	-124.854
625	-129.053
650	-133.831
675	-137.951
700	-140.947
25	-20.1858
50	-24.444
75	-29.7449
100	-34.1359
125	-37.5191
150	-42.1087
175	-46.7357
200	-51.3402
225	-55.4077
250	-60.8657
275	-64.8852
300	-70.292
325	-74.6045
350	-79.4792
375	-84.3693
400	-88.4089
425	-93.9725
450	-97.2243
475	-103.055
500	-106.39
525	-111.801
550	-115.463
575	-122.093
600	-125.538
625	-130.872
650	-135
675	-139.214
700	-144.273
25	-19.708
50	-25.4976
75	-30.1414
100	-34.5923
125	-39.2894
150	-43.8542
175	-47.8913
200	-52.4809
225	-57.2157
250	-61.2602
275	-66.2796
300	-70.56
325	-75.5792
350	-79.6242
375	-84.447
400	-88.4306
425	-93.9182
450	-97.9072
475	-102.7
500	-105.611
525	-111.801
550	-115.115
575	-120.964
600	-124.38
625	-131.566
650	-135
675	-140.092
700	-142.97
25	-20.7461
50	-25.8444
75	-30.9638
100	-35.9097
125	-40.4261
150	-44.4213
175	-49.0445
200	-53.6156
225	-57.6526
250	-62.7232
275	-67.3194
300	-72.3156
325	-76.5348
350	-80.665
375	-85.3013
400	-90
425	-93.0941
450	-98.6864
475	-101.155
500	-105.396
525	-111.209
550	-115.115
575	-119.134
600	-123.232
625	-128.53
650	-133.854
675	-137.291
700	-141.34
25	-21.8014
50	-26.5651
75	-32.7843
100	-37.3667
125	-40.9555
150	-46.1458
175	-50.8263
200	-55.4077
225	-59.4524
250	-64.5024
275	-69.0755
300	-73.5231
325	-77.4712
350	-82.1998
375	-86.9059
400	-90
425	-95.4038
450	-99.335
475	-102.7
500	-106.928
525	-111.949
550	-115.115
575	-120.828
600	-124.592
625	-128.019
650	-132.109
675	-136.736
700	-141.096
25	-23.9625
50	-28.4127
75	-33.6901
100	-38.5302
125	-42.6141
150	-47.9508
175	-52.6333
200	-57.2157
225	-61.2602
250	-65.2249
275	-70.0836
300	-75.774
325	-79.9025
350	-83.9115
375	-88.4725
400	-91.5275
425	-96.8428
450	-99.9638
475	-104.036
500	-108.189
525	-112.681
550	-116.211
575	-121.504
600	-125.446
625	-131.112
650	-136.606
675	-140.389
700	-142.524
25	-25.796
50	-30.0686
75	-35.3401
100	-40.7858
125	-44.3969
150	-49.2142
175	-54.4623
200	-59.0362
225	-63.0723
250	-67.751
275	-72.5528
300	-76.5348
325	-80.789
350	-85.3645
375	-88.4725
400	-93.0128
425	-96.8428
450	-101.459
475	-104.226
500	-108.925
525	-113.405
550	-116.917
575	-121.504
600	-125.628
625	-129.908
650	-133.877
675	-138.888
700	-141.71
25	-14.9816
50	-20.4623
75	-24.3765
100	-29.5388
125	-33.4533
150	-38.3952
175	-43.7811
200	-47.4366
225	-52.9575
250	-57.9946
275	-63.0478
300	-69.1455
325	-73.706
350	-78.1976
375	-83.3865
400	-87.546
425	-93.2705
450	-97.3264
475	-102.095
500	-107.162
525	-112.249
550	-116.565
575	-121.661
600	-125.727
625	-130.426
650	-133.831
675	-138.434
700	-141.843
25	-15.9454
50	-20.1858
75	-25.4633
100	-30.2564
125	-34.3803
150	-39.0531
175	-43.8065
200	-48.0128
225	-53.4711
250	-58.4486
275	-63.8119
300	-68.6631
325	-73.1416
350	-79.177
375	-82.6736
400	-88.3634
425	-92.4195
450	-98.0171
475	-101.31
500	-106.39
525	-111.949
550	-116.565
575	-120.256
600	-125.256
625	-129.908
650	-134.421
675	-137.337
700	-140.826
25	-16.6992
50	-21.2092
75	-26.5651
100	-30.5476
125	-34.3803
150	-39.1737
175	-43.8065
200	-48.5763
225	-52.125
250	-57.9074
275	-63.4349
300	-68.1986
325	-73.3792
350	-77.7352
375	-82.6736
400	-87.5805
425	-92.4195
450	-97.2243
475	-101.31
500	-105.396
525	-110.746
550	-115.115
575	-120.548
600	-122.784
625	-127.875
650	-132.049
675	-135.603
700	-138.731
25	-17.4472
50	-21.9487
75	-26.9277
100	-30.9638
125	-35.7274
150	-39.6991
175	-44.4093
200	-49.6669
225	-53.7905
250	-58.6097
275	-63.7999
300	-69.2539
325	-72.8381
350	-78.5305
375	-82.7757
400	-88.4089
425	-91.5911
450	-97.125
475	-101.31
500	-106.164
525	-110.746
550	-115.844
575	-119.846
600	-123.917
625	-129.806
650	-133.264
675	-138.366
700	-140.826
25	-18.4349
50	-21.9487
75	-27.646
100	-31.6608
125	-36.8699
150	-40.3331
175	-45
200	-50.1944
225	-54.4623
250	-59.0362
275	-64.1556
300	-69.2539
325	-73.8355
350	-78.6901
375	-83.5713
400	-87.6141
425	-92.3859
450	-97.125
475	-101.155
500	-106.164
525	-110.462
550	-115.115
575	-119.846
600	-124.38
625	-128.019
650	-133.229
675	-137.951
700	-140.826
25	-19.708
50	-24.0442
75	-28.7398
100	-33.9174
125	-37.5191
150	-42.6627
175	-47.3373
200	-50.8263
225	-54.9406
250	-59.7436
275	-64.8852
300	-69.5377
325	-73.8355
350	-78.0707
375	-82.875
400	-87.6467
425	-91.5694
450	-95.553
475	-99.5931
500	-102.875
525	-107.162
550	-110.746
575	-115.463
600	-118.811
625	-122.989
650	-128.395
675	-133.807
700	-136.771
25	-19.708
50	-23.6294
75	-29.8459
100	-35.0594
125	-38.0189
150	-42.6627
175	-47.3373
200	-51.9811
225	-56.7683
250	-60.8657
275	-66.6951
300	-71.3126
325	-75.5792
350	-80.5377
375	-84.5226
400	-89.2258
425	-93.9182
450	-98.6864
475	-102.7
500	-107.447
525	-111.949
550	-115.115
575	-119.846
600	-123.232
625	-130.515
650	-134.444
675	-138.302
700	-140.599
25	-19.4861
50	-25.4633
75	-29.9536
100	-34.8545
125	-39.6991
150	-44.4093
175	-48.5035
200	-53.1301
225	-57.2157
250	-61.9755
275	-67.751
300	-72.3156
325	-76.5348
350	-81.4309
375	-85.3645
400	-90
425	-94.6355
450	-99.335
475	-102.529
500	-107.684
525	-111.949
550	-115.844
575	-121.239
600	-126.384
625	-130.426
650	-134.421
675	-139.994
700	-142.97
25	-20.2657
50	-26.1881
75	-31.3903
100	-36.7029
125	-41.4237
150	-45.5907
175	-50.3009
200	-55.1455
225	-59.7436
250	-64.1556
275	-69.5377
300	-73.8355
325	-78.2317
350	-82.9716
375	-86.9059
400	-91.5482
425	-96.1702
450	-99.9638
475	-104.982
500	-107.447
525	-112.38
550	-116.211
575	-120.548
600	-125.91
625	-129.289
650	-132.709
675	-136.771
700	-144.197
25	-22.751
50	-27.7185
75	-33.4533
100	-37.725
125	-42.5634
150	-47.4366
175	-52.125
200	-57.0115
225	-61.5873
250	-66.3706
275	-71.3126
300	-75.5792
325	-80.665
350	-84.5962
375	-88.4725
400	-93.0128
425	-96.8428
450	-101.611
475	-105.524
500	-108.677
525	-113.097
550	-116.917
575	-122.829
600	-125.446
625	-130.601
650	-135.546
675	-139.899
700	-142.058
25	-15.1858
50	-19.2127
75	-24.7174
100	-28.8108
125	-32.9885
150	-38.2544
175	-42.5634
200	-48.0775
225	-52.9575
250	-56.5467
275	-62.6761
300	-67.5741
325	-72.0956
350	-78.1976
375	-83.4802
400	-88.3634
425	-93.1798
450	-97.9072
475	-101.155
500	-106.699
525	-110.462
550	-115.498
575	-120.828
600	-124.136
625	-128.157
650	-133.877
675	-136.701
700	-141.71
25	-15.732
50	-19.44
75	-24.3765
100	-28.8108
125	-33.6901
150	-38.3952
175	-43.1913
200	-48.0128
225	-52.275
250	-57.7244
275	-61.9275
300	-67.8906
325	-72.3499
350	-77.7352
375	-81.8699
400	-86.8202
425	-92.3859
450	-96.3402
475	-101.929
500	-105.186
525	-110.462
550	-114.044
575	-120.828
600	-125.256
625	-129.289
650	-133.854
675	-138.366
700	-141.843
25	-14.9816
50	-18.6874
75	-24.7751
100	-29.5388
125	-33.6901
150	-38.5302
175	-43.8309
200	-47.3859
225	-52.125
250	-56.3099
275	-62.3189
300	-67.1263
325	-70.7873
350	-76.1593
375	-81.9829
400	-86.8202
425	-90.7957
450	-96.3402
475	-100.376
500	-105.186
525	-109.708
550	-114.044
575	-118.74
600	-123.465
625	-126.87
650	-132.109
675	-135
700	-140.711
25	-15.9454
50	-19.708
75	-25.1148
100	-30.2564
125	-34.3803
150	-39.6991
175	-43.8309
200	-47.9508
225	-53.2971
250	-57.4649
275	-62.7004
300	-68.1986
325	-72.5973
350	-77.9052
375	-82.7757
400	-86.8202
425	-90.7957
450	-96.254
475	-100.376
500	-105.396
525	-109.44
550	-114.775
575	-118.74
600	-123.465
625	-128.66
650	-133.264
675	-139.485
700	-142.97
25	-15.9454
50	-21.9487
75	-25.8444
100	-30.9638
125	-35.0594
150	-40.3331
175	-45.5907
200	-49.1276
225	-53.7905
250	-57.9074
275	-63.4349
300	-68.1986
325	-72.8381
350	-77.125
375	-81.9829
400	-86.0275
425	-91.5694
450	-96.3402
475	-99.5931
500	-105.396
525	-108.687
550	-112.557
575	-118.025
600	-121.39
625	-125.538
650	-130.333
675	-135.591
700	-138.576
25	-16.9275
50	-22.249
75	-26.5651
100	-32.0926
125	-36.7029
150	-40.8724
175	-45.5907
200	-49.6669
225	-54.2726
250	-59.0362
275	-64.5367
300	-69.2539
325	-73.6105
350	-78.0707
375	-83.6598
400	-87.6467
425	-93.1364
450	-96.254
475	-101.768
500	-104.982
525	-110.186
550	-114.044
575	-118.74
600	-122.784
625	-128.019
650	-132.049
675	-135.603
700	-139.214
25	-17.9279
50	-22.5572
75	-28.4127
100	-32.5351
125	-37.3667
150	-40.8724
175	-46.1935
200	-50.8263
225	-54.9406
250	-59.0362
275	-64.8852
300	-69.5377
325	-74.0546
350	-78.8453
375	-82.875
400	-87.6467
425	-92.3215
450	-97.0284
475	-101.004
500	-104.982
525	-109.44
550	-114.044
575	-118.74
600	-122.093
625	-129.289
650	-132.663
675	-136.193
700	-140.711
25	-19.708
50	-22.8737
75	-28.4127
100	-33.2317
125	-37.875
150	-42.0492
175	-47.9508
200	-51.4698
225	-55.6197
250	-61.5873
275	-65.6235
300	-71.0535
325	-75.5792
350	-80.5377
375	-85.3013
400	-89.2258
425	-93.9182
450	-98.5691
475	-102.7
500	-105.945
525	-111.209
550	-116.565
575	-121.239
600	-123.917
625	-129.053
650	-132.614
675	-137.386
700	-140.947
25	-20.2657
50	-23.9625
75	-29.9536
100	-34.8545
125	-38.3952
150	-43.8065
175	-48.5763
200	-52.7921
225	-57.9074
250	-62.7004
275	-68.1986
300	-72.8381
325	-77.3004
350	-81.3136
375	-86.0818
400	-90
425	-95.4038
450	-98.5691
475	-103.465
500	-108.189
525	-112.681
550	-117.979
575	-123.254
600	-127.807
625	-131.035
650	-135.556
675	-138.888
700	-142.334
25	-20.0561
50	-25.796
75	-30.8157
100	-35.8377
125	-40.1355
150	-45
175	-50.5275
200	-55.3591
225	-60.0464
250	-64.179
275	-69.7343
300	-74.6045
325	-78.6901
350	-83.746
375	-86.8636
400	-92.3215
425	-95.4038
450	-100.856
475	-104.783
500	-108.925
525	-113.405
550	-117.613
575	-122.593
600	-125.256
625	-130.515
650	-134.433
675	-138.888
700	-141.71
25	-14.6209
50	-18.178
75	-23.1986
100	-28.4742
125	-32.2756
150	-38.2544
175	-42.5634
200	-47.4896
225	-51.7456
250	-57.2648
275	-61.5258
300	-67.5741
325	-72.3499
350	-77.5604
375	-81.9829
400	-86.8202
425	-91.5694
450	-97.0284
475	-100.235
500	-104.226
525	-110.925
550	-114.444
575	-118.673
600	-123.69
625	-127.03
650	-131.634
675	-136.123
700	-139.994
25	-14.4208
50	-18.9465
75	-22.8737
100	-28.0725
125	-32.2756
150	-37.725
175	-41.9872
200	-47.4366
225	-52.275
250	-57.0115
275	-63.0605
300	-67.8906
325	-72.3499
350	-76.9448
375	-81.9829
400	-86.8636
425	-91.5694
450	-95.553
475	-100.235
500	-104.226
525	-108.435
550	-114.121
575	-117.979
600	-123.024
625	-128.157
650	-132.754
675	-137.291
700	-141.096
25	-14.226
50	-19.708
75	-23.6294
100	-29.5388
125	-33.6901
150	-37.2079
175	-42.6141
200	-47.3859
225	-52.125
250	-56.3099
275	-61.5873
300	-67.1263
325	-71.822
350	-76.9448
375	-81.1932
400	-86.8202
425	-90.7848
450	-96.254
475	-100.235
500	-104.982
525	-109.916
550	-113.72
575	-119.055
600	-123.024
625	-126.384
650	-131.566
675	-137.246
700	-140.092
25	-15.3955
50	-19.44
75	-25.1148
100	-29.1343
125	-33.6901
150	-37.875
175	-42.6141
200	-46.7715
225	-51.4698
250	-56.3099
275	-62.7004
300	-67.4428
325	-71.0535
350	-76.3496
375	-81.9829
400	-86.0275
425	-91.5694
450	-95.4774
475	-101.004
500	-104.226
525	-108.687
550	-112.989
575	-116.928
600	-121.661
625	-127.519
650	-130.872
675	-135.591
700	-138.576
25	-16.4769
50	-20.4623
75	-25.8444
100	-29.8459
125	-33.9174
150	-38.5302
175	-43.8309
200	-47.9508
225	-53.2971
250	-57.9074
275	-62.7004
300	-67.4428
325	-71.822
350	-77.125
375	-82.0928
400	-86.0818
425	-90.7742
450	-94.6987
475	-100.235
500	-104.421
525	-109.44
550	-112.989
575	-118.74
600	-122.784
625	-127.519
650	-132.166
675	-136.123
700	-141.096
25	-16.9275
50	-19.9831
75	-26.2001
100	-30.2564
125	-35.5377
150	-40.2364
175	-43.8065
200	-48.5035
225	-52.6333
250	-58.6097
275	-63.0723
300	-68.4986
325	-72.3156
350	-77.9052
375	-82.0928
400	-86.8636
425	-90.7742
450	-96.254
475	-100.235
500	-104.421
525	-110.186
550	-114.444
575	-118.355
600	-123.465
625	-128.157
650	-132.709
675	-137.291
700	-140.711
25	-17.1619
50	-20.2657
75	-25.821
100	-30.6773
125	-36.0274
150	-40.2364
175	-45
200	-49.7636
225	-55.1455
250	-59.3227
275	-63.4349
300	-68.9625
325	-73.6105
350	-78.0707
375	-83.6598
400	-87.6467
425	-91.5482
450	-97.0284
475	-100.235
500	-105.945
525	-110.186
550	-112.989
575	-120.141
600	-124.136
625	-129.289
650	-133.854
675	-137.834
700	-140.194
25	-16.6208
50	-21.8014
75	-26.9395
100	-31.8274
125	-36.0274
150	-41.4237
175	-46.1935
200	-50.4119
225	-55.1455
250	-59.3227
275	-64.9325
300	-70.0169
325	-74.389
350	-79.6242
375	-84.447
400	-88.4306
425	-93.9182
450	-98.6864
475	-103.465
500	-106.699
525	-110.925
550	-116.565
575	-120.141
600	-125.256
625	-131.112
650	-134.444
675	-139.899
700	-142.667
25	-17.6501
50	-22.1094
75	-27.3239
100	-33.4533
125	-37.0425
150	-41.9872
175	-46.8087
200	-51.0725
225	-56.3099
250	-60.4612
275	-66.3706
300	-71.822
325	-75.3791
350	-80.5377
375	-85.3013
400	-90
425	-93.8655
450	-99.335
475	-102.529
500	-106.699
525	-111.949
550	-116.211
575	-119.745
600	-124.136
625	-128.784
650	-133.854
675	-138.366
700	-140.711
25	-17.1027
50	-22.751
75	-28.1237
100	-33.2066
125	-37.5686
150	-43.1524
175	-48.0775
200	-52.275
225	-57.7244
250	-61.9275
275	-67.8906
300	-73.3792
325	-76.9448
350	-81.9829
375	-86.8636
400	-91.5694
425	-95.4038
450	-100.856
475	-104.226
500	-107.447
525	-112.38
550	-116.211
575	-121.097
600	-124.346
625	-130.006
650	-135.546
675	-138.814
700	-143.13
25	-13.6504
50	-17.6501
75	-23.1986
100	-27.3239
125	-32.7352
150	-37.0425
175	-42.5104
200	-46.8476
225	-51.7456
250	-57.7244
275	-62.6761
300	-67.8906
325	-71.5651
350	-76.9448
375	-81.1932
400	-86.0818
425	-91.5482
450	-95.4038
475	-99.335
500	-103.285
525	-108.925
550	-113.405
575	-116.917
600	-120.828
625	-126.085
650	-129.908
675	-133.299
700	-136.701
25	-14.4208
50	-18.178
75	-23.6294
100	-28.0725
125	-32.2756
150	-37.725
175	-42.6141
200	-47.4366
225	-51.6048
250	-56.3099
275	-61.1892
300	-67.1263
325	-70.7873
350	-76.1593
375	-81.1932
400	-86.0818
425	-90
450	-95.4038
475	-99.335
500	-103.285
525	-107.684
550	-111.949
575	-115.844
600	-120.548
625	-124.38
650	-127.367
675	-132.109
700	-136.193
25	-14.4208
50	-18.178
75	-24.3765
100	-28.4127
125	-32.9885
150	-37.2079
175	-42.0492
200	-47.3859
225	-51.6048
250	-55.6197
275	-61.5873
300	-65.2826
325	-70.7873
350	-75.5792
375	-80.4069
400	-85.3013
425	-90
450	-94.6987
475	-99.4623
500	-103.465
525	-107.447
550	-112.989
575	-117.277
600	-121.239
625	-125.91
650	-130.426
675	-133.264
700	-137.337
25	-14.4208
50	-18.6874
75	-24.3765
100	-28.4127
125	-32.5351
150	-37.875
175	-42.6627
200	-47.3859
225	-52.125
250	-56.0826
275	-61.5873
300	-66.3706
325	-70.292
350	-75.5792
375	-80.4069
400	-85.3013
425	-90
450	-94.6987
475	-98.5691
500	-102.7
525	-106.928
550	-112.681
575	-116.565
600	-120.548
625	-125.256
650	-129.174
675	-135.567
700	-138.434
25	-15.3955
50	-18.9465
75	-23.9625
100	-28.8108
125	-33.6901
150	-37.875
175	-42.6141
200	-47.3859
225	-51.4698
250	-56.7683
275	-61.5873
300	-66.3706
325	-71.822
350	-76.9448
375	-82.0928
400	-86.8636
425	-90.7848
450	-95.4774
475	-99.4623
500	-105.186
525	-108.435
550	-114.044
575	-116.928
600	-121.239
625	-126.384
650	-130.956
675	-135.567
700	-139.485
25	-15.1858
50	-18.9465
75	-23.6294
100	-29.8459
125	-33.6901
150	-38.5302
175	-43.2285
200	-47.9508
225	-52.125
250	-56.7683
275	-61.5873
300	-67.4428
325	-71.3126
350	-76.3496
375	-81.3136
400	-86.0818
425	-91.5482
450	-94.6987
475	-100.235
500	-104.226
525	-108.435
550	-111.209
575	-116.565
600	-120.548
625	-125.059
650	-132.166
675	-137.246
700	-140.599
25	-14.6209
50	-19.708
75	-24.7174
100	-29.5388
125	-34.1597
150	-38.3952
175	-43.8065
200	-47.9508
225	-52.125
250	-57.4649
275	-62.3189
300	-67.1263
325	-72.5973
350	-77.125
375	-81.9829
400	-86.8636
425	-91.5694
450	-96.3402
475	-101.155
500	-104.421
525	-110.925
550	-116.211
575	-119.055
625	-130.515
650	-133.299
675	-136.736
700	-141.71
25	-16.1645
50	-19.9831
75	-25.4633
100	-30.6773
125	-34.8545
150	-39.5881
175	-45
200	-49.2142
225	-53.9726
250	-58.1726
275	-63.4349
300	-68.1986
325	-73.6105
350	-78.6901
375	-83.746
400	-87.6141
425	-92.3533
450	-97.9072
475	-101.929
500	-105.945
525	-110.925
550	-114.444
575	-119.745
625	-130.601
650	-133.877
675	-138.743
700	-142.058
25	-16.6208
50	-21.0375
75	-26.5651
100	-31.8274
125	-35.3401
150	-40.7858
175	-45.6031
200	-49.8645
225	-54.6599
250	-59.6209
275	-64.9325
300	-69.7343
325	-74.1676
350	-80.2724
375	-84.3693
400	-89.2152
425	-93.9725
450	-97.125
475	-102.7
500	-106.699
525	-110.462
550	-116.565
575	-119.445
600	-122.784
625	-128.784
650	-134.444
675	-137.834
700	-144.638
25	-17.6501
50	-21.3369
75	-26.5651
100	-31.5514
125	-37.0425
150	-41.2686
175	-46.8476
200	-51.0725
225	-56.0702
250	-61.1134
275	-66.4677
300	-71.301
325	-76.7595
350	-81.0694
375	-86.0275
400	-90.7957
425	-95.4774
450	-99.335
475	-103.465
500	-107.684
525	-112.681
550	-116.917
575	-122.593
600	-124.796
625	-132.274
650	-135.546
675	-139.316
700	-143.13
25	-13.0552
50	-18.4349
75	-23.5323
100	-28.4742
125	-33.2066
150	-38.2544
175	-43.1913
200	-47.4366
225	-51.6048
250	-57.0115
275	-61.1892
300	-66.3706
325	-71.0535
350	-76.1593
375	-80.4069
400	-85.3013
425	-90.7639
450	-94.5739
475	-99.9638
500	-103.109
525	-107.447
550	-111.656
575	-115.159
600	-120.141
625	-124.796
650	-129.289
675	-132.709
700	-135.579
25	-13.6504
50	-18.178
75	-23.1986
100	-28.0725
125	-32.9885
150	-37.2079
175	-43.1913
200	-46.8087
225	-51.6048
250	-56.3099
275	-60.4612
300	-66.3706
325	-70.292
350	-75.3791
375	-80.4069
400	-85.3013
425	-90
450	-93.8655
475	-98.455
500	-101.768
525	-106.699
550	-111.209
575	-115.866
600	-119.055
625	-124.136
650	-128.784
675	-132.109
700	-136.146
25	-12.875
50	-17.9279
75	-22.8737
100	-27.6811
125	-32.5351
150	-36.7029
175	-42.6141
200	-46.1935
225	-50.9469
250	-56.3099
275	-60.4612
300	-65.6235
325	-70.0169
350	-75.5792
375	-79.6242
400	-85.3013
425	-90
450	-93.8655
475	-98.5691
500	-102.7
525	-107.447
550	-111.656
575	-115.498
600	-120.141
625	-124.136
650	-129.174
675	-134.433
700	-138.366
25	-14.0362
50	-18.6874
75	-23.3049
100	-28.0245
125	-32.5351
150	-36.7029
175	-42.0492
200	-46.1691
225	-50.8263
250	-55.6197
275	-60.8657
300	-64.8852
325	-70.292
350	-74.8142
375	-79.6242
400	-84.5226
425	-89.2258
450	-93.9182
475	-98.5691
500	-101.768
525	-106.699
550	-110.186
575	-114.775
600	-119.445
625	-123.465
650	-127.367
675	-132.049
700	-136.169
25	-14.226
50	-17.9279
75	-24.0442
100	-28.4127
125	-33.2317
150	-37.3667
175	-42.0492
200	-46.1691
225	-50.8263
250	-56.0826
275	-61.2602
300	-65.9558
325	-70.56
350	-75.774
375	-79.7652
400	-85.3013
425	-90
450	-93.8655
475	-98.5691
500	-102.529
525	-106.164
550	-111.949
575	-115.844
625	-124.38
650	-129.174
675	-133.191
700	-138.013
25	-15.1858
50	-18.6874
75	-23.6294
100	-28.4127
125	-33.2317
150	-37.875
175	-42.6627
200	-46.7715
225	-51.4698
250	-55.6197
275	-61.5873
300	-65.6235
325	-71.0535
350	-76.1593
375	-81.3136
400	-86.0275
425	-90
450	-94.7636
475	-98.8068
500	-102.095
525	-106.164
550	-111.501
575	-115.463
625	-123.917
650	-132.754
675	-138.814
700	-141.582
25	-15.1858
75	-25.4633
100	-30.2564
125	-33.6901
150	-37.875
175	-43.2285
200	-47.9508
225	-52.125
250	-56.7683
275	-61.5873
300	-66.3706
325	-70.7873
350	-76.1593
375	-81.1932
400	-85.2364
425	-90.7848
450	-95.4774
475	-99.4623
500	-103.465
525	-108.687
550	-113.305
625	-126.87
650	-131.566
675	-137.291
700	-140.194
25	-15.1858
50	-19.708
75	-24.7174
100	-29.5388
125	-33.6901
150	-38.3952
175	-43.1913
200	-47.3859
225	-52.7921
250	-57.4649
275	-62.3189
300	-67.1263
325	-71.822
350	-77.7352
375	-81.9829
400	-87.6141
425	-92.3533
450	-97.125
475	-101.155
500	-105.945
525	-109.44
550	-114.376
575	-119.445
600	-122.784
625	-129.174
650	-132.709
675	-137.291
700	-141.71
25	-16.1645
50	-20.2657
75	-25.0675
100	-29.9536
125	-34.1597
150	-39.5881
175	-43.7811
200	-48.6522
225	-52.9575
250	-57.7244
275	-63.4349
300	-67.8906
325	-73.1416
350	-78.5305
375	-83.5713
400	-88.4089
425	-93.1798
450	-97.9072
475	-101.929
500	-106.164
525	-111.209
550	-114.775
575	-119.134
600	-123.917
625	-128.019
650	-135
675	-138.965
700	-141.34
25	-15.8324
50	-20.2657
75	-25.4269
100	-30.3791
125	-35.1342
150	-39.4725
175	-44.3839
200	-48.7314
225	-53.6525
250	-59.1843
275	-64.204
300	-69.9439
325	-73.94
350	-79.177
375	-84.3693
400	-90
425	-94.7636
450	-98.8068
475	-103.65
500	-106.164
525	-112.681
550	-115.498
575	-120.548
600	-124.796
625	-129.174
650	-133.264
675	-139.044
700	-141.34
25	-14.0362
50	-18.4349
75	-24.3045
100	-28.4742
125	-33.9298
150	-38.2544
175	-42.5634
200	-47.4366
225	-51.6048
250	-57.0115
275	-61.5873
300	-66.6951
325	-70.56
350	-75.5792
375	-79.7652
400	-84.5962
425	-88.4926
450	-93.0128
475	-96.8428
500	-101.611
525	-104.783
550	-109.916
575	-112.989
600	-117.979
625	-121.239
650	-125.256
675	-130.956
700	-134.421
25	-13.6504
50	-18.178
75	-23.9625
100	-28.0725
125	-32.9885
150	-37.2079
175	-42.6141
200	-47.3859
225	-51.4698
250	-56.7683
275	-60.8657
300	-65.6235
325	-70.56
350	-75.0184
375	-79.9025
400	-83.8298
425	-88.4725
450	-93.0529
[truncated: 713 more rows]

## Sheet: Fig. 1j
upper b_matrics
16.3798	13.2934	8.79973	5.61989	2.73717	-0.531806	-4.68402	-8.59917	-12.7481	-16.3223	-20.0169	-25.8106	-29.4935	-35.4533	-39.8739	-45.5934	-47.9551
13.8761	12.7374	8.74679	5.81631	3.85428	1.28219	-2.6562	-7.38364	-10.5152	-14.6233	-17.8089	-23.881	-28.3077	-32.4173	-37.4874	-43.0791	-48.9546
10.1235	9.98342	7.42878	6.69148	4.36272	1.99306	-1.34404	-4.54788	-6.36814	-10.7051	-13.7116	-17.7141	-22.8023	-27.8627	-34.5937	-40.0872	-44.7188
9.82873	7.08627	7.59794	6.99616	4.31797	3.57205	1.49603	-1.32977	-4.12251	-7.77489	-10.5644	-13.6393	-18.1052	-22.6866	-30.6544	-35.5053	-41.2062
8.71378	7.32903	7.22877	6.99373	6.501	4.69056	3.3248	0.211676	-2.60649	-5.02773	-7.05894	-9.87446	-13.4577	-18.6874	-23.7605	-30.0627	-36.5319
8.24471	7.74326	7.41831	6.5206	5.46484	5.16076	4.35931	3.40324	1.86752	-0.0547658	-3.34463	-6.403	-9.09856	-13.8465	-19.8165	-25.386	-30.7847
6.17643	6.69622	7.38889	7.30467	7.45141	6.36887	7.43701	5.56825	3.7343	2.82862	-0.376387	-1.64628	-4.79243	-8.97278	-14.1276	-20.4387	-25.396
3.06151	5.84924	8.1225	7.6797	8.264	7.30512	8.20994	7.86265	6.33989	5.04617	2.43195	1.36129	-0.390634	-5.52617	-8.54791	-13.6046	-19.4348
0.910807	3.31299	6.2645	8.50119	8.62927	9.15243	8.27415	9.12619	6.79038	7.91145	4.61946	3.71425	1.58613	-0.00454703	-3.2928	-8.91004	-15.4691
-0.122295	1.56726	4.51097	8.13371	7.74978	8.62909	8.65488	10.0559	9.82742	8.61384	7.57807	6.32615	5.84111	2.45722	0.489441	-3.82186	-9.49762
-4.65717	-0.572882	2.63463	5.24704	6.00346	7.92371	6.86277	9.28817	9.81457	10.9593	8.95148	9.21806	8.18625	5.46373	4.08982	0.558797	-3.97261
-10.5669	-4.76511	0.0363411	1.73381	4.75166	7.83651	7.66064	8.90947	10.6393	10.8278	10.7612	11.4331	11.1428	8.76544	7.10433	5.39968	0.174866
-12.8403	-6.91573	-3.56071	-0.227975	4.08983	5.26017	6.11685	8.24927	10.3732	11.3922	11.0046	12.3372	11.9759	11.801	11.3236	10.4226	10.7854
-17.0843	-11.7743	-9.31675	-4.15043	0.907467	3.70285	5.80133	5.90616	8.64099	11.1962	12.3012	12.5556	14.1931	14.6032	13.8972	15.6976	15.577
-22.7274	-18.3821	-12.457	-7.66911	-3.19055	0.350331	2.71976	4.90714	6.54224	9.27011	11.6112	13.3618	15.3076	16.6971	18.6889	21.1769	22.6797
-28.8505	-22.6135	-17.3221	-11.0851	-7.92117	-4.51624	-2.11498	1.91547	3.67657	8.38947	10.311	12.8565	16.668	18.0552	21.9574	25.7723	29.2796
-35.8876	-27.0437	-22.2111	-16.4964	-11.9537	-7.85763	-4.83397	-0.65001	2.37048	6.39887	10.7457	14.0184	17.5119	21.1954	25.8157	29.6151	32.8103
lower k_matrics
-0.21063	-0.200595	-0.18928	-0.181987	-0.174629	-0.16931	-0.161671	-0.154546	-0.147336	-0.142086	-0.13716	-0.128644	-0.123174	-0.11517	-0.109655	-0.103369	-0.103354
-0.203548	-0.198972	-0.18802	-0.181848	-0.176791	-0.172139	-0.164914	-0.156153	-0.15178	-0.144711	-0.141277	-0.131007	-0.126441	-0.121313	-0.114684	-0.107421	-0.101309
-0.194691	-0.191382	-0.185235	-0.181887	-0.176944	-0.172692	-0.166402	-0.160835	-0.158782	-0.151352	-0.148263	-0.142648	-0.135785	-0.129225	-0.120036	-0.113381	-0.108886
-0.19312	-0.185249	-0.183769	-0.180922	-0.1756	-0.173797	-0.170519	-0.165755	-0.161514	-0.156404	-0.152894	-0.149345	-0.143345	-0.138344	-0.12664	-0.121781	-0.115043
-0.189692	-0.184298	-0.182412	-0.18047	-0.17813	-0.174809	-0.172705	-0.167265	-0.162464	-0.159694	-0.157609	-0.155609	-0.151394	-0.144881	-0.140148	-0.131287	-0.123713
-0.187857	-0.183626	-0.180568	-0.17788	-0.17458	-0.174146	-0.172301	-0.171251	-0.169611	-0.168127	-0.163939	-0.160376	-0.158363	-0.152942	-0.145856	-0.139243	-0.133892
-0.183058	-0.17936	-0.179276	-0.177772	-0.176285	-0.174494	-0.176039	-0.173479	-0.170867	-0.171493	-0.167643	-0.167914	-0.165295	-0.160568	-0.155171	-0.14675	-0.14342
-0.174777	-0.176992	-0.178653	-0.1766	-0.176736	-0.174731	-0.176748	-0.175996	-0.174801	-0.173464	-0.171297	-0.171865	-0.171971	-0.165713	-0.16468	-0.15939	-0.154124
-0.16914	-0.171389	-0.174395	-0.177004	-0.175851	-0.176584	-0.175555	-0.177171	-0.174033	-0.177995	-0.173816	-0.174484	-0.174304	-0.175363	-0.173064	-0.166406	-0.160202
-0.167077	-0.166553	-0.170184	-0.174813	-0.173321	-0.17413	-0.174227	-0.176911	-0.178206	-0.177397	-0.177662	-0.178508	-0.181015	-0.177733	-0.178671	-0.175482	-0.170617
-0.157414	-0.16185	-0.166357	-0.168731	-0.168185	-0.172203	-0.16995	-0.17441	-0.177263	-0.180974	-0.178713	-0.18229	-0.184178	-0.182784	-0.183204	-0.182414	-0.179363
-0.145652	-0.153087	-0.159949	-0.160999	-0.165578	-0.170669	-0.170084	-0.172974	-0.177658	-0.179639	-0.180767	-0.185025	-0.187893	-0.18683	-0.187735	-0.189609	-0.185349
-0.140579	-0.149189	-0.152756	-0.157209	-0.16424	-0.165009	-0.166214	-0.171	-0.175037	-0.178677	-0.179789	-0.185439	-0.187727	-0.191545	-0.194299	-0.197889	-0.203972
-0.132153	-0.13918	-0.141283	-0.14884	-0.156491	-0.161533	-0.164834	-0.165553	-0.171183	-0.176494	-0.180728	-0.184121	-0.190035	-0.194713	-0.197773	-0.205868	-0.210928
-0.121125	-0.126568	-0.135205	-0.142037	-0.148265	-0.1545	-0.158381	-0.162244	-0.165971	-0.172303	-0.178291	-0.183639	-0.190181	-0.196546	-0.204415	-0.214806	-0.223972
-0.10982	-0.118609	-0.125207	-0.134939	-0.138706	-0.144243	-0.147758	-0.155737	-0.159161	-0.168964	-0.174013	-0.181102	-0.190385	-0.197475	-0.209471	-0.222169	-0.235502
-0.0960847	-0.109044	-0.115705	-0.124022	-0.130589	-0.136691	-0.14131	-0.149061	-0.154853	-0.163162	-0.173166	-0.180793	-0.191011	-0.200907	-0.215302	-0.228596	-0.239984

## Sheet: Fig. 1l
uncorrect depth error (μm)
54.725	44.9808	40.6308	39.4944	36.4347	41.1925	44.8348	48.4817	53.2694	60.0119	68.3429	79.2542	86.0386	99.3201	110.319	126.863	126.012
49.5882	43.8359	37.5144	37.9623	35.7449	38.2174	41.7298	45.7026	52.2251	57.1609	66.5556	74.3327	87.9511	98.1736	109.963	123.097	141.028
47.5657	39.3856	37.6909	32.9202	33.1699	35.5415	38.058	41.7596	46.882	52.1785	61.4602	69.7292	80.9884	92.9071	107.503	121.711	136.728
45.0249	39.7422	32.7076	28.5003	29.7776	29.258	32.5535	36.2151	41.1033	48.6871	55.5461	63.9794	73.926	87.2698	102.297	117.611	132.816
42.2562	35.7293	31.1859	27.2872	23.8187	25.4337	27.7416	31.2555	34.7711	41.4778	47.7537	58.8736	68.4837	81.5282	98.4937	111.459	128.906
40.024	31.4644	25.0546	23.0234	20.2559	20.8623	20.5577	23.3253	27.8965	35.1684	43.1261	51.4229	61.8029	74.9835	90.8235	105.594	122.793
39.1343	26.0153	21.7146	18.1168	13.2092	14.7046	12.624	16.6504	20.3345	27.3631	35.7431	43.9498	55.3316	67.0608	82.7021	96.9146	117.016
34.928	24.5571	15.703	12.9401	9.84434	9.84107	10.0249	10.0026	15.7091	19.6808	29.164	37.0078	47.6024	60.7852	75.7505	91.1015	111.072
32.2447	24.2323	15.0488	9.26828	6.58556	5.41875	7.47238	6.86993	10.9709	15.1552	23.1507	30.2915	42.3214	54.5584	67.6453	82.5747	103.559
32.7075	21.3453	13.907	6.24342	4.11983	3.73382	4.71799	4.84891	6.59297	9.5581	16.2089	25.8759	35.5481	46.5261	60.653	77.3363	97.5333
33.0956	21.1389	14.5316	5.62272	3.1775	2.55065	4.49563	6.30415	5.86661	8.235	10.9905	19.1532	30.3598	42.5821	51.8049	70.4277	89.3902
34.0669	21.959	13.2526	7.69358	4.36171	5.18663	4.8929	6.60685	6.68633	6.69274	9.28621	14.0195	23.0739	34.166	46.3999	62.7972	84.0563
36.7136	24.8306	16.9671	10.5963	4.94568	6.22771	7.0973	6.79226	8.60919	8.71094	7.6097	11.6272	18.0024	29.1397	39.4395	54.5068	68.9218
40.1132	29.0336	23.7349	15.4274	9.10942	8.07573	9.19522	8.28251	8.188	10.3438	9.36763	10.0275	15.1182	22.3552	33.7524	45.5596	61.9609
45.8276	37.8861	27.3604	20.155	15.2872	12.0396	11.6358	12.1959	11.9819	9.97937	10.1883	11.8496	13.7139	19.527	28.9316	41.2957	57.0261
53.8333	42.8799	34.3816	24.5088	21.7487	18.4044	18.2322	16.5706	14.5085	13.759	12.4413	12.7622	16.0399	19.2137	29.2592	40.0388	62.4352
49.8859	46.87	40.6257	31.949	26.7061	23.5539	22.1269	20.3693	20.1288	17.5378	15.8939	17.3146	17.5915	22.5878	31.3826	48.6729	66.6026
corrected depth error (μm)
4.92163	4.92573	3.58791	5.34015	4.07696	5.79084	5.07027	5.53164	4.76879	6.08082	6.38158	7.15147	8.25812	7.80348	6.72156	10.7227	11.5138
4.32361	4.66975	2.30823	3.96694	4.17642	5.18669	5.56389	6.50498	7.58755	5.27208	7.28524	6.0298	5.3862	5.9318	5.91546	6.90395	10.2296
3.99642	3.10777	2.80286	3.65569	4.6788	3.46403	4.28478	4.69049	4.70669	4.38688	5.025	4.74341	4.14821	5.50227	8.34841	7.6159	8.61613
4.35974	4.05962	2.20871	2.6669	3.27851	4.0716	3.20408	2.74804	3.56819	5.13006	3.53507	4.1387	4.60941	5.32994	7.68335	7.03326	6.80648
5.30182	4.4407	2.27844	3.84512	2.53781	3.31651	3.77316	4.64906	3.91826	3.66171	3.4219	3.67246	3.88724	4.40659	6.5157	7.44013	7.38887
4.0804	2.68535	3.248	2.83437	3.94927	2.49213	3.31634	3.93087	2.93842	2.63595	3.60641	3.15633	3.08785	4.49064	5.92518	7.62188	9.05849
4.84761	4.27965	2.41464	3.89703	3.07701	2.32876	3.04835	2.75815	2.68438	3.22968	2.93292	3.02126	4.38061	3.77113	4.73266	6.23285	3.9194
5.35326	4.68492	2.99557	3.46857	2.60394	2.87894	3.12256	2.14398	2.63535	2.2998	3.12595	2.24945	4.2132	3.81619	5.62912	7.33711	9.38665
6.04155	4.16785	4.60264	3.04385	3.5582	2.85309	3.29075	2.39995	3.22057	1.7171	4.13496	2.57265	2.82565	4.20558	4.5393	8.12675	7.23058
5.59058	3.21246	2.94135	3.26015	3.07332	2.66999	3.53713	2.27679	3.96996	3.41853	3.1919	2.8982	3.16675	2.91381	5.49866	6.1066	7.31892
6.14977	4.84937	4.48977	2.68108	3.12961	2.1154	4.43753	4.61004	3.86288	2.20058	3.36435	3.17844	2.64793	3.3601	4.675	7.12164	6.76879
3.93383	4.55751	3.97963	1.84423	3.13554	3.11569	2.58694	4.53235	3.01353	4.51579	3.83325	2.99918	3.069	2.78504	2.99169	6.31014	6.36463
7.14255	5.81581	4.21516	2.92592	2.53876	3.50741	4.07455	4.74462	3.68186	5.34483	5.01114	3.91195	3.19293	3.6324	3.55126	3.6228	5.23399
8.35109	5.17599	4.15188	2.74293	3.35508	4.22417	3.88237	5.29439	4.24378	4.48623	5.09685	4.36304	4.15402	2.69703	2.62571	3.42651	5.18677
6.95997	5.08717	3.83997	3.48122	3.37086	4.5469	4.7725	6.31945	7.13749	6.77612	5.97452	7.08339	6.54788	4.17469	3.80428	3.50598	3.50546
7.9347	8.59083	6.73464	4.54651	4.40365	4.51912	7.20372	9.37045	7.36619	8.28699	9.2535	8.31185	7.32074	6.82634	3.15721	6.02869	3.74281
11.4315	6.23725	6.91289	5.72346	5.68858	7.97366	7.61131	9.63038	10.3456	9.3445	9.81576	9.86872	8.24793	8.08284	6.18235	6.97991	5.68294

## Sheet: Fig. 2h
	skull		brain
upper	depth (μm)	ttp (s)	depth (μm)	ttp (s)
vessel 1	454.283	5	502.914	1
vessel 2	516.476	16.3333	606.108	5.3333
vessel 3	486.821	8	563.398	3
vessel 4	446.059	4.6667	511.726	1.3333
vessel 5	506.635	12.3333	626.41	8.3333
vessel 6	484.192	6.6667	573.869	3
middle	depth (μm)	ttp (s)	depth (μm)	ttp (s)
vessel 1	447.486	6	589.231	2.6667
vessel 2	441.218	4	534.675	3.3333
vessel 3	366.869	5	534.15	3.3333
vessel 4	507.898	7.6667	547.338	2.3333
vessel 5	441.586	6.6667	453.902	2.6667
vessel 6	494.722	7	529.562	2
bottom	depth (μm)	ttp (s)	depth (μm)	ttp (s)
vessel 1	404.317	8.6667	433.085	3.6667
vessel 2	502.749	7.6667	626.552	2.3333
vessel 3	476.121	6.6667	581.494	2.6667
vessel 4	422.683	4	603.227	3.3333
vessel 5	496.94	7	568.186	2
vessel 6	462.507	7.6667	675.732	3

## Sheet: Fig. 2i
	depth_skull (μm)	depth_brain (μm)
vessel 1	454.283	502.914
vessel 2	516.476	606.108
vessel 3	486.821	563.398
vessel 4	446.059	511.726
vessel 5	506.635	626.41
vessel 6	484.192	573.869
vessel 7	447.486	589.231
vessel 8	441.218	534.675
vessel 9	366.869	534.15
vessel 10	507.898	547.338
vessel 11	441.586	453.902
vessel 12	494.722	529.562
vessel 13	404.317	433.085
vessel 14	502.749	626.552
vessel 15	476.121	581.494
vessel 16	422.683	603.227
vessel 17	496.94	568.186
vessel 18	462.507	675.732

## Sheet: Fig. 2j
	TTP_skull (s)	TTP_brain (s)
vessel 1	5	1
vessel 2	16.3333	5.3333
vessel 3	8	3
vessel 4	4.6667	1.3333
vessel 5	12.3333	8.3333
vessel 6	6.6667	3
vessel 7	6	2.6667
vessel 8	4	3.3333
vessel 9	5	3.3333
vessel 10	7.6667	2.3333
vessel 11	6.6667	2.6667
vessel 12	7	2
vessel 13	8.6667	3.6667
vessel 14	7.6667	2.3333
vessel 15	6.6667	2.6667
vessel 16	4	3.3333
vessel 17	7	2
vessel 18	7.6667	3

[truncated: 13 more sheets: Fig. 3j, Fig. 4d, Fig. 5f, Fig. 5g, Fig. 5h, Fig. 6c, Fig. 6d, Fig. S1, Fig. S2, Fig. S3, Fig. S7, Fig. S9, Fig. S11]
